# Supplementary material for: Natural Bicarbonate Water Might Enhance Nitrogen Balance and Lipid Metabolism and Improve Calcium Balance: A Full Quantitative Targeted Metabolomics Study in Rats
Source: Nutrients. 2025 May 30;17(11):1875. doi: 10.3390/nu17111875 (PMC12157924; doi:10.3390/nu17111875)
Supplement: Supplementary file 1 [file nutrients-17-01875-s001.zip]

Archive with 1 entries (1 files):
- nutrients-3626521-supplementary.pdf
